# Supplementary material for: Sociodemographic and behavioural differences between frequent and non-frequent users of convenience food in Germany
Source: Front Nutr. 2024 Mar 22;11:1369137. doi: 10.3389/fnut.2024.1369137 (PMC10997035; doi:10.3389/fnut.2024.1369137)
Supplement: Supplementary file 1 [file Data_Sheet_1.zip]

Archive with 6 entries (6 files):
- Supplementary Image S1.pdf
- Supplementary Image S2.pdf
- Supplementary Image S3.pdf
- Supplementary Image S4.pdf
- Supplementary Material 1.pdf
- Supplementary Table 1.pdf
